# Supplementary material for: A survey of human cancer-germline genes: Linking X chromosome localization, DNA methylation and sex-biased expression in early embryos
Source: PLoS Genet. 2025 Oct 15;21(10):e1011734. doi: 10.1371/journal.pgen.1011734 (PMC12527196; doi:10.1371/journal.pgen.1011734)
Supplement: S1 Table — (XLSX) [file pgen.1011734.s004.xlsx]

## Sheet: List of 146 CG genes
Table S1: List of 146 CG genes
	ensembl_gene_id	external_gene_name	CT_gene_type	testis_specificity	regulated_by_methylation	chr
1	ENSG00000234593	KAZN-AS1	CT_gene	testis_specific	TRUE	1
2	ENSG00000131914	LIN28A	CT_gene	testis_specific	FALSE	1
3	ENSG00000142698	C1orf94	CT_gene	testis_specific	FALSE	1
4	ENSG00000237853	NFIA-AS1	CT_gene	testis_specific	FALSE	1
5	ENSG00000137948	BRDT	CT_gene	testis_specific	TRUE	1
6	ENSG00000198765	SYCP1	CT_gene	testis_specific	FALSE	1
7	ENSG00000237463	LRRC52-AS1	CT_gene	testis_specific	FALSE	1
8	ENSG00000215817	ZC3H11B	CT_gene	testis_specific	#N/A	1
9	ENSG00000162843	WDR64	CT_gene	testis_specific	FALSE	1
10	ENSG00000231532	LINC01249	CT_gene	testis_specific	FALSE	2
11	ENSG00000226856	THORLNC	CT_gene	testis_specific	FALSE	2
12	ENSG00000196604	POTEF	CT_gene	testis_specific	TRUE	2
13	ENSG00000163530	DPPA2	CT_gene	testis_specific	TRUE	3
14	ENSG00000242512	LINC01206	CT_gene	testis_specific	FALSE	3
15	ENSG00000251350	LINC02475	CT_gene	testis_specific	TRUE	4
16	ENSG00000170516	COX7B2	CT_gene	testis_specific	TRUE	4
17	ENSG00000250102	LINC02377	CT_gene	testis_specific	TRUE	4
18	ENSG00000250033	SLC7A11-AS1	CT_gene	testis_specific	TRUE	4
19	ENSG00000151962	RBM46	CT_gene	testis_specific	TRUE	4
20	ENSG00000231171	LINC01098	CT_gene	testis_specific	FALSE	4
21	ENSG00000179046	TRIML2	CT_gene	testis_specific	TRUE	4
22	ENSG00000250584	LINC01511	CT_gene	testis_specific	FALSE	5
23	ENSG00000251629	LINC02241	CT_gene	testis_specific	TRUE	5
24	ENSG00000164256	PRDM9	CT_gene	testis_specific	TRUE	5
25	ENSG00000251273	LINC02228	CT_gene	testis_specific	FALSE	5
26	ENSG00000145975	FAM217A	CT_gene	testis_specific	FALSE	6
27	ENSG00000251258	RFPL4B	CT_gene	testis_specific	TRUE	6
28	ENSG00000230533	LINC03004	CT_gene	testis_specific	FALSE	6
29	ENSG00000164744	SUN3	CT_gene	testis_specific	TRUE	7
30	ENSG00000234707	SEC61G-DT	CT_gene	testis_specific	FALSE	7
31	ENSG00000241149	ZNF722	CT_gene	testis_specific	FALSE	7
32	ENSG00000232729	GTF2I-AS1	CT_gene	testis_specific	FALSE	7
33	ENSG00000176566	DCAF4L2	CT_gene	testis_specific	TRUE	8
34	ENSG00000137090	DMRT1	CT_gene	testis_specific	FALSE	9
35	ENSG00000177910	SPATA31C2	CT_gene	testis_specific	TRUE	9
36	ENSG00000230601	TEX48	CT_gene	testis_specific	TRUE	9
37	ENSG00000229205	LINC00200	CT_gene	testis_specific	TRUE	10
38	ENSG00000228636	LINC02663	CT_gene	testis_specific	TRUE	10
39	ENSG00000233515	LINC01518	CT_gene	testis_specific	TRUE	10
40	ENSG00000254518	LINC02750	CT_gene	testis_specific	FALSE	11
41	ENSG00000168070	MAJIN	CT_gene	testis_specific	FALSE	11
42	ENSG00000249196	TMEM132D-AS1	CT_gene	testis_specific	TRUE	12
43	ENSG00000279516	FAM230C	CT_gene	testis_specific	TRUE	13
44	ENSG00000198033	TUBA3C	CT_gene	testis_specific	TRUE	13
45	ENSG00000132972	RNF17	CT_gene	testis_specific	TRUE	13
46	ENSG00000174015	CBY2	CT_gene	testis_specific	FALSE	13
47	ENSG00000172717	GARIN2	CT_gene	testis_specific	FALSE	14
48	ENSG00000258710	LINC01193	CT_gene	testis_specific	FALSE	15
49	ENSG00000261649	GOLGA6L7	CT_gene	testis_specific	TRUE	15
50	ENSG00000260172	LINC01413	CT_gene	testis_specific	TRUE	15
51	ENSG00000162039	MEIOB	CT_gene	testis_specific	FALSE	16
52	ENSG00000126856	PRDM7	CT_gene	testis_specific	FALSE	16
53	ENSG00000223510	CDRT15	CT_gene	testis_specific	FALSE	17
54	ENSG00000276399	FLJ36000	CT_gene	testis_specific	TRUE	17
55	ENSG00000141371	CHCT1	CT_gene	testis_specific	FALSE	17
56	ENSG00000132204	LINC00470	CT_gene	testis_specific	TRUE	18
57	ENSG00000183206	POTEC	CT_gene	testis_specific	TRUE	18
58	ENSG00000263711	LINC02864	CT_gene	testis_specific	TRUE	18
59	ENSG00000196350	ZNF729	CT_gene	testis_specific	FALSE	19
60	ENSG00000268696	ZNF723	CT_gene	testis_specific	FALSE	19
61	ENSG00000261949	GFY	CT_gene	testis_specific	TRUE	19
62	ENSG00000160505	NLRP4	CT_gene	testis_specific	TRUE	19
63	ENSG00000244588	RAD21L1	CT_gene	testis_specific	FALSE	20
64	ENSG00000125823	CSTL1	CT_gene	testis_specific	FALSE	20
65	ENSG00000124092	CTCFL	CT_gene	testis_specific	TRUE	20
66	ENSG00000198054	DSCR8	CT_gene	testis_specific	TRUE	21
67	ENSG00000169059	VCX3A	CT_gene	testis_specific	TRUE	X
68	ENSG00000182583	VCX	CT_gene	testis_specific	TRUE	X
69	ENSG00000177504	VCX2	CT_gene	testis_specific	TRUE	X
70	ENSG00000205642	VCX3B	CT_gene	testis_specific	TRUE	X
71	ENSG00000184735	DDX53	CT_gene	testis_specific	TRUE	X
72	ENSG00000176746	MAGEB6	CT_gene	testis_specific	TRUE	X
73	ENSG00000224960	PPP4R3C	CT_gene	testis_specific	TRUE	X
74	ENSG00000189186	DCAF8L2	CT_gene	testis_specific	TRUE	X
75	ENSG00000099399	MAGEB2	CT_gene	testis_specific	TRUE	X
76	ENSG00000214107	MAGEB1	CT_gene	testis_specific	TRUE	X
77	ENSG00000132446	FTHL17	CT_gene	testis_specific	TRUE	X
78	ENSG00000189023	MAGEB16	CT_gene	testis_specific	TRUE	X
79	ENSG00000165583	SSX5	CT_gene	testis_specific	TRUE	X
80	ENSG00000126752	SSX1	CT_gene	testis_specific	TRUE	X
81	ENSG00000274274	GAGE13	CT_gene	testis_specific	TRUE	X
82	ENSG00000216649	GAGE12E	CT_gene	testis_specific	TRUE	X
83	ENSG00000205777	GAGE1	CT_gene	testis_specific	TRUE	X
84	ENSG00000189064	GAGE2A	CT_gene	testis_specific	TRUE	X
85	ENSG00000068985	PAGE1	CT_gene	testis_specific	TRUE	X
86	ENSG00000283093	CENPVL2	CT_gene	testis_specific	TRUE	X
87	ENSG00000223591	CENPVL1	CT_gene	testis_specific	TRUE	X
88	ENSG00000204379	XAGE1A	CT_gene	testis_specific	TRUE	X
89	ENSG00000204382	XAGE1B	CT_gene	testis_specific	TRUE	X
90	ENSG00000241476	SSX2	CT_gene	testis_specific	TRUE	X
91	ENSG00000268447	SSX2B	CT_gene	testis_specific	TRUE	X
92	ENSG00000171405	XAGE5	CT_gene	testis_specific	TRUE	X
93	ENSG00000234068	PAGE2	CT_gene	testis_specific	TRUE	X
94	ENSG00000158639	PAGE5	CT_gene	testis_specific	TRUE	X
95	ENSG00000215115	CXorf49	CT_gene	testis_specific	TRUE	X
96	ENSG00000215113	CXorf49B	CT_gene	testis_specific	TRUE	X
97	ENSG00000153779	TGIF2LX	CT_gene	testis_specific	TRUE	X
98	ENSG00000269405	NXF2	CT_gene	testis_specific	TRUE	X
99	ENSG00000123576	ESX1	CT_gene	testis_specific	FALSE	X
100	ENSG00000226685	CT47A12	CT_gene	testis_specific	TRUE	X
101	ENSG00000226929	CT47A11	CT_gene	testis_specific	TRUE	X
102	ENSG00000236371	CT47A1	CT_gene	testis_specific	TRUE	X
103	ENSG00000282815	TEX13C	CT_gene	testis_specific	TRUE	X
104	ENSG00000169551	CT55	CT_gene	testis_specific	TRUE	X
105	ENSG00000268940	CT45A1	CT_gene	testis_specific	TRUE	X
106	ENSG00000269096	CT45A3	CT_gene	testis_specific	TRUE	X
107	ENSG00000228836	CT45A5	CT_gene	testis_specific	TRUE	X
108	ENSG00000278289	CT45A6	CT_gene	testis_specific	TRUE	X
109	ENSG00000273696	CT45A7	CT_gene	testis_specific	TRUE	X
110	ENSG00000278085	CT45A8	CT_gene	testis_specific	TRUE	X
111	ENSG00000270946	CT45A9	CT_gene	testis_specific	TRUE	X
112	ENSG00000269586	CT45A10	CT_gene	testis_specific	TRUE	X
113	ENSG00000181433	SAGE1	CT_gene	testis_specific	TRUE	X
114	ENSG00000227234	SPANXB1	CT_gene	testis_specific	TRUE	X
115	ENSG00000198573	SPANXC	CT_gene	testis_specific	TRUE	X
116	ENSG00000196406	SPANXD	CT_gene	testis_specific	TRUE	X
117	ENSG00000155495	MAGEC1	CT_gene	testis_specific	TRUE	X
118	ENSG00000046774	MAGEC2	CT_gene	testis_specific	TRUE	X
119	ENSG00000235699	CXorf51B	CT_gene	testis_specific	TRUE	X
120	ENSG00000176988	FMR1NB	CT_gene	testis_specific	TRUE	X
121	ENSG00000267978	MAGEA9B	CT_gene	testis_specific	TRUE	X
122	ENSG00000185247	MAGEA11	CT_gene	testis_specific	TRUE	X
123	ENSG00000123584	MAGEA9	CT_gene	testis_specific	TRUE	X
124	ENSG00000156009	MAGEA8	CT_gene	testis_specific	TRUE	X
125	ENSG00000166049	PASD1	CT_gene	testis_specific	TRUE	X
126	ENSG00000229967	MAGEA4-AS1	CT_gene	testis_specific	TRUE	X
127	ENSG00000147381	MAGEA4	CT_gene	testis_specific	TRUE	X
128	ENSG00000124260	MAGEA10	CT_gene	testis_specific	TRUE	X
129	ENSG00000221867	MAGEA3	CT_gene	testis_specific	TRUE	X
130	ENSG00000213401	MAGEA12	CT_gene	testis_specific	TRUE	X
131	ENSG00000268606	MAGEA2	CT_gene	testis_specific	TRUE	X
132	ENSG00000197172	MAGEA6	CT_gene	testis_specific	TRUE	X
133	ENSG00000198681	MAGEA1	CT_gene	testis_specific	TRUE	X
134	ENSG00000268651	CTAG1A	CT_gene	testis_specific	TRUE	X
135	ENSG00000184033	CTAG1B	CT_gene	testis_specific	TRUE	X
136	ENSG00000126890	CTAG2	CT_gene	testis_specific	TRUE	X
137	ENSG00000168757	TSPY2	CT_gene	testis_specific	FALSE	Y
138	ENSG00000233803	TSPY4	CT_gene	testis_specific	FALSE	Y
139	ENSG00000228927	TSPY3	CT_gene	testis_specific	FALSE	Y
140	ENSG00000258992	TSPY1	CT_gene	testis_specific	FALSE	Y
141	ENSG00000238074	TSPY9	CT_gene	testis_specific	FALSE	Y
142	ENSG00000129864	VCY	CT_gene	testis_specific	TRUE	Y
143	ENSG00000129862	VCY1B	CT_gene	testis_specific	TRUE	Y
144	ENSG00000242875	RBMY1B	CT_gene	testis_specific	TRUE	Y
145	ENSG00000234414	RBMY1A1	CT_gene	testis_specific	TRUE	Y
146	ENSG00000242389	RBMY1E	CT_gene	testis_specific	TRUE	Y
