# Supplementary material for: A survey of human cancer-germline genes: Linking X chromosome localization, DNA methylation and sex-biased expression in early embryos
Source: PLoS Genet. 2025 Oct 15;21(10):e1011734. doi: 10.1371/journal.pgen.1011734 (PMC12527196; doi:10.1371/journal.pgen.1011734)
Supplement: S2 Table — (XLSX) [file pgen.1011734.s005.xlsx]

## Sheet: List of 134 CG-Preferential gen
Table S2: List of 134 CG-Preferential genes
	ensembl_gene_id	external_gene_name	CT_gene_type	testis_specificity	regulated_by_methylation	chr
1	ENSG00000162571	TTLL10	CTP_gene	testis_preferential	TRUE	1
2	ENSG00000236423	LINC01134	CTP_gene	testis_preferential	FALSE	1
3	ENSG00000233421	LINC01783	CTP_gene	testis_preferential	FALSE	1
4	ENSG00000233203	DHCR24-DT	CTP_gene	testis_preferential	FALSE	1
5	ENSG00000226088	LINC03102	CTP_gene	testis_preferential	TRUE	1
6	ENSG00000162620	LRRIQ3	CTP_gene	testis_preferential	FALSE	1
7	ENSG00000162641	AKNAD1	CTP_gene	testis_preferential	TRUE	1
8	ENSG00000215866	LINC01356	CTP_gene	testis_preferential	FALSE	1
9	ENSG00000143452	HORMAD1	CTP_gene	testis_preferential	TRUE	1
10	ENSG00000160838	LRRC71	CTP_gene	testis_preferential	FALSE	1
11	ENSG00000171722	SPATA46	CTP_gene	testis_preferential	TRUE	1
12	ENSG00000143194	MAEL	CTP_gene	testis_preferential	TRUE	1
13	ENSG00000162779	AXDND1	CTP_gene	testis_preferential	FALSE	1
14	ENSG00000186007	LEMD1	CTP_gene	testis_preferential	FALSE	1
15	ENSG00000162814	SPATA17	CTP_gene	testis_preferential	FALSE	1
16	ENSG00000173728	SPMIP3	CTP_gene	testis_preferential	TRUE	1
17	ENSG00000163793	DNAJC5G	CTP_gene	testis_preferential	FALSE	2
18	ENSG00000271889	C2orf74-AS1	CTP_gene	testis_preferential	FALSE	2
19	ENSG00000234199	LINC01191	CTP_gene	testis_preferential	TRUE	2
20	ENSG00000152086	TUBA3E	CTP_gene	testis_preferential	TRUE	2
21	ENSG00000188738	FSIP2	CTP_gene	testis_preferential	FALSE	2
22	ENSG00000155754	C2CD6	CTP_gene	testis_preferential	FALSE	2
23	ENSG00000242242	NECTIN3-AS1	CTP_gene	testis_preferential	FALSE	3
24	ENSG00000065371	ROPN1	CTP_gene	testis_preferential	FALSE	3
25	ENSG00000114547	ROPN1B	CTP_gene	testis_preferential	FALSE	3
26	ENSG00000114656	CFAP92	CTP_gene	testis_preferential	FALSE	3
27	ENSG00000227375	DLG1-AS1	CTP_gene	testis_preferential	FALSE	3
28	ENSG00000246095	LINC01096	CTP_gene	testis_preferential	FALSE	4
29	ENSG00000182308	DCAF4L1	CTP_gene	testis_preferential	TRUE	4
30	ENSG00000156269	NAA11	CTP_gene	testis_preferential	TRUE	4
31	ENSG00000137473	TTC29	CTP_gene	testis_preferential	FALSE	4
32	ENSG00000150628	SPATA4	CTP_gene	testis_preferential	FALSE	4
33	ENSG00000251221	LINC01337	CTP_gene	testis_preferential	FALSE	5
34	ENSG00000153347	FAM81B	CTP_gene	testis_preferential	FALSE	5
35	ENSG00000223442	TH2LCRR	CTP_gene	testis_preferential	FALSE	5
36	ENSG00000249346	LINC01016	CTP_gene	testis_preferential	FALSE	6
37	ENSG00000204091	TDRG1	CTP_gene	testis_preferential	TRUE	6
38	ENSG00000124490	CRISP2	CTP_gene	testis_preferential	FALSE	6
39	ENSG00000203907	OOEP	CTP_gene	testis_preferential	TRUE	6
40	ENSG00000203711	LINC02901	CTP_gene	testis_preferential	FALSE	6
41	ENSG00000146453	PNLDC1	CTP_gene	testis_preferential	TRUE	6
42	ENSG00000196335	STK31	CTP_gene	testis_preferential	TRUE	7
43	ENSG00000175877	TMEM270	CTP_gene	testis_preferential	FALSE	7
44	ENSG00000242950	ERVW-1	CTP_gene	testis_preferential	TRUE	7
45	ENSG00000106013	ANKRD7	CTP_gene	testis_preferential	FALSE	7
46	ENSG00000235631	RNF148	CTP_gene	testis_preferential	FALSE	7
47	ENSG00000135248	GARIN1B	CTP_gene	testis_preferential	TRUE	7
48	ENSG00000158525	CPA5	CTP_gene	testis_preferential	TRUE	7
49	ENSG00000165131	LLCFC1	CTP_gene	testis_preferential	FALSE	7
50	ENSG00000239377	ZNF775-AS1	CTP_gene	testis_preferential	FALSE	7
51	ENSG00000164900	GBX1	CTP_gene	testis_preferential	FALSE	7
52	ENSG00000248538	PPP1R3B-DT	CTP_gene	testis_preferential	TRUE	8
53	ENSG00000147570	DNAJC5B	CTP_gene	testis_preferential	FALSE	8
54	ENSG00000245080	MIR3150BHG	CTP_gene	testis_preferential	FALSE	8
55	ENSG00000186583	SPATC1	CTP_gene	testis_preferential	TRUE	8
56	ENSG00000185972	CCIN	CTP_gene	testis_preferential	TRUE	9
57	ENSG00000225684	FAM225B	CTP_gene	testis_preferential	FALSE	9
58	ENSG00000231528	FAM225A	CTP_gene	testis_preferential	FALSE	9
59	ENSG00000167094	TTC16	CTP_gene	testis_preferential	FALSE	9
60	ENSG00000185863	TMEM210	CTP_gene	testis_preferential	FALSE	9
61	ENSG00000165383	LRRC18	CTP_gene	testis_preferential	FALSE	10
62	ENSG00000222047	C10orf55	CTP_gene	testis_preferential	FALSE	10
63	ENSG00000166796	LDHC	CTP_gene	testis_preferential	FALSE	11
64	ENSG00000255236	CHKA-DT	CTP_gene	testis_preferential	FALSE	11
65	ENSG00000255507	UVRAG-DT	CTP_gene	testis_preferential	FALSE	11
66	ENSG00000178795	GDPD4	CTP_gene	testis_preferential	TRUE	11
67	ENSG00000165325	DEUP1	CTP_gene	testis_preferential	FALSE	11
68	ENSG00000173262	SLC2A14	CTP_gene	testis_preferential	FALSE	12
69	ENSG00000111305	GSG1	CTP_gene	testis_preferential	FALSE	12
70	ENSG00000170627	GTSF1	CTP_gene	testis_preferential	TRUE	12
71	ENSG00000139351	SYCP3	CTP_gene	testis_preferential	TRUE	12
72	ENSG00000179088	C12orf42	CTP_gene	testis_preferential	FALSE	12
73	ENSG00000151846	PABPC3	CTP_gene	testis_preferential	FALSE	13
74	ENSG00000120669	SOHLH2	CTP_gene	testis_preferential	TRUE	13
75	ENSG00000242715	CCDC169	CTP_gene	testis_preferential	FALSE	13
76	ENSG00000231817	LINC01198	CTP_gene	testis_preferential	FALSE	13
77	ENSG00000231473	RB1-DT	CTP_gene	testis_preferential	FALSE	13
78	ENSG00000165496	RPL10L	CTP_gene	testis_preferential	TRUE	14
79	ENSG00000196553	CCDC196	CTP_gene	testis_preferential	FALSE	14
80	ENSG00000258584	FAM181A-AS1	CTP_gene	testis_preferential	FALSE	14
81	ENSG00000212766	EWSAT1	CTP_gene	testis_preferential	FALSE	15
82	ENSG00000225362	CT62	CTP_gene	testis_preferential	FALSE	15
83	ENSG00000260469	INSYN1-AS1	CTP_gene	testis_preferential	FALSE	15
84	ENSG00000117971	CHRNB4	CTP_gene	testis_preferential	FALSE	15
85	ENSG00000261441	POLG-DT	CTP_gene	testis_preferential	FALSE	15
86	ENSG00000153060	TEKT5	CTP_gene	testis_preferential	FALSE	16
87	ENSG00000168676	KCTD19	CTP_gene	testis_preferential	FALSE	16
88	ENSG00000159708	LRRC36	CTP_gene	testis_preferential	FALSE	16
89	ENSG00000141096	DPEP3	CTP_gene	testis_preferential	TRUE	16
90	ENSG00000141255	SPATA22	CTP_gene	testis_preferential	TRUE	17
91	ENSG00000177294	FBXO39	CTP_gene	testis_preferential	FALSE	17
92	ENSG00000171931	FBXW10	CTP_gene	testis_preferential	FALSE	17
93	ENSG00000141316	SPACA3	CTP_gene	testis_preferential	FALSE	17
94	ENSG00000270806	C17orf50	CTP_gene	testis_preferential	FALSE	17
95	ENSG00000186075	ZPBP2	CTP_gene	testis_preferential	FALSE	17
96	ENSG00000180336	MEIOC	CTP_gene	testis_preferential	FALSE	17
97	ENSG00000121101	TEX14	CTP_gene	testis_preferential	FALSE	17
98	ENSG00000259349	APPBP2-DT	CTP_gene	testis_preferential	FALSE	17
99	ENSG00000173838	MARCHF10	CTP_gene	testis_preferential	FALSE	17
100	ENSG00000178404	CEP295NL	CTP_gene	testis_preferential	FALSE	17
101	ENSG00000265692	LINC01970	CTP_gene	testis_preferential	FALSE	17
102	ENSG00000182459	TEX19	CTP_gene	testis_preferential	FALSE	17
103	ENSG00000173213	TUBB8B	CTP_gene	testis_preferential	TRUE	18
104	ENSG00000265933	LINC00668	CTP_gene	testis_preferential	TRUE	18
105	ENSG00000154611	PSMA8	CTP_gene	testis_preferential	TRUE	18
106	ENSG00000105549	SPMAP2	CTP_gene	testis_preferential	TRUE	19
107	ENSG00000198723	SAXO5	CTP_gene	testis_preferential	FALSE	19
108	ENSG00000198028	ZNF560	CTP_gene	testis_preferential	FALSE	19
109	ENSG00000173809	TDRD12	CTP_gene	testis_preferential	TRUE	19
110	ENSG00000105679	GAPDHS	CTP_gene	testis_preferential	FALSE	19
111	ENSG00000131126	TEX101	CTP_gene	testis_preferential	TRUE	19
112	ENSG00000105467	SYNGR4	CTP_gene	testis_preferential	FALSE	19
113	ENSG00000104901	DKKL1	CTP_gene	testis_preferential	FALSE	19
114	ENSG00000258713	C20orf141	CTP_gene	testis_preferential	FALSE	20
115	ENSG00000215529	EFCAB8	CTP_gene	testis_preferential	FALSE	20
116	ENSG00000124196	GTSF1L	CTP_gene	testis_preferential	FALSE	20
117	ENSG00000237232	ZNF295-AS1	CTP_gene	testis_preferential	FALSE	21
118	ENSG00000185686	PRAME	CTP_gene	testis_preferential	TRUE	22
119	ENSG00000100121	GGTLC2	CTP_gene	testis_preferential	FALSE	22
120	ENSG00000178248	FAM230I	CTP_gene	testis_preferential	FALSE	22
121	ENSG00000128322	IGLL1	CTP_gene	testis_preferential	FALSE	22
122	ENSG00000235989	MORC2-AS1	CTP_gene	testis_preferential	FALSE	22
123	ENSG00000086717	PPEF1	CTP_gene	testis_preferential	FALSE	X
124	ENSG00000224659	GAGE12J	CTP_gene	testis_preferential	TRUE	X
125	ENSG00000275113	GAGE2E	CTP_gene	testis_preferential	TRUE	X
126	ENSG00000237671	GAGE12C	CTP_gene	testis_preferential	TRUE	X
127	ENSG00000236362	GAGE12F	CTP_gene	testis_preferential	TRUE	X
128	ENSG00000224902	GAGE12H	CTP_gene	testis_preferential	TRUE	X
129	ENSG00000147082	CCNB3	CTP_gene	testis_preferential	FALSE	X
130	ENSG00000238269	PAGE2B	CTP_gene	testis_preferential	TRUE	X
131	ENSG00000102387	TAF7L	CTP_gene	testis_preferential	FALSE	X
132	ENSG00000204019	CT83	CTP_gene	testis_preferential	TRUE	X
133	ENSG00000186471	AKAP14	CTP_gene	testis_preferential	FALSE	X
134	ENSG00000007350	TKTL1	CTP_gene	testis_preferential	TRUE	X
